# Supplementary material for: The mTOR-Dop1a-Agpat2 axis regulates nuclear phospholipid homeostasis
Source: iScience. 2026 Apr 22;29(6):115860. doi: 10.1016/j.isci.2026.115860 (PMC13186030; doi:10.1016/j.isci.2026.115860)
Supplement: Table S1. Clinical information, related to Figure 6 [file mmc2.xlsx]

## Sheet: Table S1
	Table S1. Clinical information
	Family	1	2	3	4		5				6	7
	Patient	1	2	3	4	5	6	7	8	9	10	11
	DOP1A variant (NM_015018.4)	c.1063C>T p.(Arg355Cys), heterozygous, de novo	c.5368_5369del p.(Ile1790Cysfs*10), heterozygous, de novo	c.6119T>G p.(Leu2040*), heterozygous, de novo	c.5977C>T p.(Arg1993*), homozygous	c.5977C>T p.(Arg1993*), homozygous	c.2894G>T p.(Ser965Ile), homozygous	c.2894G>T p.(Ser965Ile), homozygous	c.2894G>T p.(Ser965Ile), homozygous	c.2894G>T p.(Ser965Ile), homozygous	c.4093_4096del p.(Leu1365Ilefs*27), heterozygous, de novo	c.1234_1238del p.(Asn412Glufs*7), heterozygous, de novo
	Country of origin	Japan	Netherlands	Netherlands	Pakistan	Pakistan	Saudi Arabia	Saudi Arabia	Saudi Arabia	Saudi Arabia	France	France
	Age at study (last visit)	3 months	11 years	8 months, 4 years	22 years	18 years	7 years	4 years	3 years	37 years	10 years	8.5 years
	Current age (years)	14	17	13	22	18	7	4	3	37	10	8.5
	Gender	Female	Male	Male	Male	Female	Female	Female	Female	Male	Male	Male
	Consanguineity	-	-	-	+	+	+	+	+	+	-	-
	Family history of related disease	-	+ (brother: developmental delay, autism and behavioral issues, without DOP1A variant, but without any other cause)	+ (mother: mild intellectual disability; sister of mother: learning disability)	+ (affected sibling)	+ (affected sibling)	+ (affected sibling, and father)	+ (affected sibling, and father)	+ (affected sibling, and father)	+ (affected sibling, and father)	-	+ (macrocephaly at 5SD in a brother without ID and without DOP1A variant)
	Developmental delay	+	+	+	+	+	+	+	+	+	+	+
	Developmental milestones	Head control at 4-5 months, sitting alone at 8 months, walking alone at 2y 9 months, meaningful words at 2y, no walking, no words at 10y	Walking alone at 24 months	Walking alone at 24-25 months	Sitting and Crawling at 2-3y and walking alone at 5y	Sitting and Crawling at 2-3y and walking alone at 5y	Walking with support at 3y, first words at 2y	Mild motor delay, walking with frequent falls till now	Unalbe to walk at 3y, sitting without support and meaningful words at 2y	Mild motor delay	First words at 2,5y, no pointing at 2y, walking at 3y, first sentences 5y, toilet training at 5y	Few isolated words at 4.5y; sitting at 9-12 m; walking at 26 m
	Intellectual diability	+	-* (IQ60 at 11 years; IQ71 at 16 years) *present at younger age but disappeared with growth	+ (IQ76 at 3 years; IQ60 at 6 years)	+ (severe to profound)	+ (moderate to severe)	+ (moderate to severe)	-	+ (moderate)	-	+ (moderate)	+ (moderate)
	Delayed language	NA	+	-* *present at younger age but disappeared with growth	+ (aphasia)	+ (suspected verbal apraxia)	+	+	+	+	+	+ (first words at 4y)
	Autistic feature	-	+	+	-	-	-	+ (mild)	-	-	+ (mild)	introverted child; no stereotypies
	Behaviour abnormality	-	-	-	+ (challenging and stereotypic behaviour)	+ (aggressive outbursts, stereotypic behaviour)	-	-	-	-	+ (anxiety, low frustration tolerance, anger)	separation anxiety
	Seizure	+ (intractable EIEE onset at 3 days old, seizure every day)	-	-	-	-	-	NA	-	-	-	- (burst of slow theta waves in the temporal and anterior regions without clinical seizures) but abnormal choreic movements
	Macrocephaly/ Microcephaly	-/-	+/-	-/-	-/NA	-/NA	-/+	-/+	-/-	NA	-/-	+ (+4.3 SD)/-
	Brain MRI	Hemimegalencephaly	NA	NA	NA	NA	Bilateral small foci of peritrigonal white matter hyperintensity in fluid-attenuated inversion recovery images suggestive of mild perinatal hypoxic ischemic insult; congenital hypogenesis of corpus callosum	NA	Suspected partial agenesis of corpus callosum	NA	Corpus callosum and brainstem atrophy, progressive cerebellar atrophy	Slightly dysmorphic appearance of the corpus callosum at the junction of the middle and posterior thirds. Minimal punctiform signal anomalies in the bifrontal subcortical white matter, aspecific
	Dysmorphism	+ (high-arched palate)	+ (high forehead, full lips, deepset eyes, high nasal bridge, tapering fingers)	+ (flat philtrum; broad nasal bridge)	-	-	-	-	-	-	+ (high forehead, flat nasal root, deep-set eyes, microretrognathia)	+ (joint hyperlaxity, short uvula)
	Eye abonormality	-	-	-	-	-	Nystagmus, strabismus	-	Horizontal nystagmus, hypoplastic eye; small left optic disc	NA	Strabismus	Astigmatism
	Skin anomalies	-	-	Large hyperpigmnetation on his skin (10x15cm) and cafe aulait macula spot	NA	NA	-	-	-	-	-	One single café au lait spot
	Cardiac malformations	-	+ (period of pericardial effusion)	-	-	-	-	-	-	-	-	Normal cardiac auscultation (no US scan)
	Other features	-	-	-	-	Overweight	-	-	-	-	-	Mild bilateral sensorineural hearing loss
	Lab test	Metabolic studies: normal; karyotyping (46,XX)	Fragile X negative	Metabolic studies: normal; Fragile X: negative; SNP mairoarray: no pathogenic findings; mtDNA in DNA from blood: normal	-	-	Metabolic studies: normal; chromosomal microarray: normal	-	Metabolic studies: normal; CK normal	-	Metabolic studies normal: CK normal ; mitochondrial DNA normal, microarray normal	Metabolic studies: normal; chromosomal microarray and FMR1: normal
