# Supplementary material for: The mTOR-Dop1a-Agpat2 axis regulates nuclear phospholipid homeostasis
Source: iScience. 2026 Apr 22;29(6):115860. doi: 10.1016/j.isci.2026.115860 (PMC13186030; doi:10.1016/j.isci.2026.115860)
Supplement: Table S2. Evaluation of DOP1A variants, related to Figure 6 [file mmc3.xlsx]

## Sheet: Table S2
	Table S2. Evaluation of DOP1A variants
	Family	1	2	3	4	5	6	7
	Patient	1	2	3	4, 5	6, 7, 8, 9	10	11
	DOP1A variant (NM_015018.4)	c.1063C>T p.(Arg355Cys), heterozygous, de novo	c.5368_5369del p.(Ile1790Cysfs*10), heterozygous, de novo	c.6119T>G p.(Leu2040*), heterozygous, de novo	c.5977C>T p.(Arg1993*), homozygous	c.2894G>T p.(Ser965Ile), homozygous	c.4093_4096del p.(Leu1365Ilefs*27), heterozygous, de novo	c.1234_1238del p.(Asn412Glufs*7), heterozygous, de novo
	SIFT	0	-	-	-	0.06	-	-
	PolyPhen2 (HumVar)	0.999	-	-	-	0.701 (possibly damaging)	-	-
	MutationTaster	disease-causing	-	disease-causing	disease-causing	disease-causing	disease-causing	disease-causing
	CADD	35	-	43	42	31	33	-
	M-CAP	0.067	-	-	-	0.039	-	-
	AlphaMissense	0.9924	-	-	-	0.8222	-	-
	MutScore	0.821	-	-	-	0.358	-	-
	HGVD	0	0	0	0	0	0	0
	1000 Genomes Project	0	0	0	0	0	0	0
	ESP6500	0	0	0	0	0	0	0
	JMorp (ToMMo54kJPN)	0	0	0	0	0	0	0
	gnomAD (v3.1.2)	0	0	0	0	0	0.000006576 (1/152068 in African/African american)	0
	ACMG/AMP guideline	Pathogenic (PS2, PS3, PS5 [protein structural consideration], PM2, PP3)	Pathogenic (PVS1, PS2, PM2)	Pathogenic (PVS1, PS2, PM2)	Pathogenic (PVS1, PM2, PM3)	Likely pathogenic (PS5 [protein structural consideration], PM2, PM3, PP3)	Pathogenic (PVS1, PS2, PM2)	Pathogenic (PVS1, PS2, PM2)
	SIFT, PolyPhen2, MutationTaster, CADD (Combined Annotation Dependent Depletion), and M-CAP (Mendelian Clinically Applicable Pathogenicity) are computational prediction algorithms for variant pathogenicity. The suggested threshold for pathogenicity is: <0.05 for SIFT, >0.8 for PolyPhen2, >20 for CADD, >0.025 for M-CAP, and > 0.564 for AlphaMissense. For MutScore,1 the definition of likelihood for …
	References
	1: Quinodoz et al., Analysis of missense variants in the human genome reveals widespread gene-specific clustering and improves prediction of pathogenicity. DOI: 10.1016/j.ajhg.2022.01.006
	2: Pejaver et al., Calibration of computational tools for missense variant pathogenicity classification and ClinGen recommendations for PP3/BP4 criteria. DOI: 10.1016/j.ajhg.2022.10.013
