# Supplementary material for: The mTOR-Dop1a-Agpat2 axis regulates nuclear phospholipid homeostasis
Source: iScience. 2026 Apr 22;29(6):115860. doi: 10.1016/j.isci.2026.115860 (PMC13186030; doi:10.1016/j.isci.2026.115860)
Supplement: Table S3. Sequences of primers used in the gene expression analyses, related to Figures 2, 5, S1, S3, and S6 [file mmc4.xlsx]

## Sheet: Sheet1
Species	Gene	Forward	Reverse
mouse	Dop1a	5'-TGCAATGGAAACCTCAAACA-3'	5'-ACGCTCTTTTTCATCGCTGT-3'
mouse	Agpat2	5'-ATCACCAGAGCATCCTGGAC-3'	5'-TGAAGTAGACACCCCCAAGG-3'
mouse	Nup153	5'-GGCAGTCCTGTGTTCACATT-3'	5'-CAGTTTTTGCAAGAGGCACA-3'
mouse	Gapdh	5'-AGGTCGGTGTGAACGGATTTG-3'	5'-TGTAGACCATGTAGTTGAGGTCA-3'
mouse	Polr2a	5'-GAGTCCAGAACGAGTGCATGA-3'	5'-ACAGGCAACACTGTGACAATC-3'
mouse	Tubb5	5'-GATCGGTGCTAAGTTCTGGGA-3'	5'-AGGGACATACTTGCCACCTGT-3'
human	DOP1A	5'-CCAGGGAAGAGTAGCTGTGG-3'	5'-GATGCTGAGGTGTCCCATCT-3'
human	GAPDH	5'-GGAGCGAGATCCCTCCAAAAT-3'	5'-GGCTGTTGTCATACTTCTCATGG-3'
